# Supplementary material for: Distribution of CRISPR Types in Fluoroquinolone-Resistant Campylobacter jejuni Isolates
Source: Pathogens. 2021 Mar 16;10(3):345. doi: 10.3390/pathogens10030345 (PMC8000906; doi:10.3390/pathogens10030345)
Supplement: Supplementary file 1 [file pathogens-10-00345-s001.zip]

Archive with 1 entries (1 files):
- pathogens-1136166-supplementary.xlsx
