# Supplementary material for: Distribution of CRISPR Types in Fluoroquinolone-Resistant Campylobacter jejuni Isolates
Source: Pathogens. 2021 Mar 16;10(3):345. doi: 10.3390/pathogens10030345 (PMC8000906; doi:10.3390/pathogens10030345)
Supplement: Supplementary file 1 [file pathogens-10-00345-s001.zip › pathogens-1136166-supplementary.xlsx]

## Sheet: Sayfa1
Supplementary Table 1 Spacer sequences (alleles) of Campylobacter jejuni isolates in this study
Sample no	Spacer begin position	Direct repeat (5' - 3')	Spacer sequence (5' - 3')	Identified Origin	Spacer end position	Direct repeat length	Spacer length
1	168	TATTTTAGTCCCTTTTTAAATTTCTTTATGGTAAAAT	TCCATTCTCATGAAATATTTAGCCATTAT	Not match with any phage	233	37	29
	234	TATTTTAGTCCCTTTTTAAATTTCTTTATGGTAAAAT	GCACCTGTTTTTGATTGAACGAAGCAACC	Campylobacter phage DA10	299	37	29
	300	AGTTTTAGTCCCTTTTTAAATTTCTTTATGGTAAAAT	GAAAGAAATTTATTTATAGATTTACCACA	Campylobacter phage DA10	365	37	29
	366	CGTTTTAGTCCCTTTTTAAATTTCTTTATGGTAAAAT	TCTTATAAACAAAGCGGTAATGAAGGCTT	Campylobacter phage DA10	431	37	29
	432	AGTTTTAGTCCCTTTTTAAATTTCTTTATGGTAAAAT	TTTTCTAACTGATGTTTTAGGAGTGCCTT	Campylobacter phage CJIE4-5	497	37	29
	498	AGTTTTAGTCCCTTTTTAAATTTCTTTATGGTAAAAT	CAAGCGATAGTATTATAAATAATGCAATA	Campylobacter phage DA10	563	37	29
	564	AGTTTTAGTCCCTTTTTAAATTTCTTTATGGTAAAAT	GAAAATGGATATTTTTATGCAGTTAGCGG	Campylobacter phage DA10	629	37	29
	630	AGTTTTAGTCCCTTTTTAAATTTCTTTATGGTAAAAT	AAGATTGAAATAGTTTCAAAAAACAAGAT	Not match with any phage	695	37	29
	696	AGTTTTAGTCCCTTTTTAAATTTCTTTATGGTAAAAT	AAATAAGCCCATTTATCTATTAAAAAGC	Not match with any phage	760	37	28
	761	TGTTTTAGTCCCTTTTTAAATTTCTTTATGGTAAAAT			797	37
2	170	ATTTTAGTCCCTTTTTAAATTTCTTTATGGTAAAAT	TCCATTCTCATGAAATATTTAGCCATTATT	Not match with any phage	235	36	30
	236	ATTTTAGTCCCTTTTTAAATTTCTTTATGGTAAAAT	GCACCTGTTTTTGATTGAACGAAGCAACCA	Campylobacter phage DA10	301	36	30
	302	GTTTTAGTCCCTTTTTAAATTTCTTTATGGTAAAAT	TTCTATGATAGTCAATTAGAGAATTCAGTT	Campylobacter phage DA10	367	36	30
	368	GTTTTAGTCCCTTTTTAAATTTCTTTATGGTAAAAT	GGTAGTAGAATTATCTTTGCTGGTATCAAT	Campylobacter phage DA10	433	36	30
	434	GTTTTAGTCCCTTTTTAAATTTCTTTATGGTAAAAT	CAAGCGATAGTATTATAAATAATGCAATAA	Campylobacter phage DA10	499	36	30
	500	GTTTTAGTCCCTTTTTAAATTTCTTTATGGTAAAAT			535	36
3	168	TATTTTAGTCCCTTTTTAAATTTCTTTATGGTAAAAT	TTTAATATAACTAATTCATACGCTCCAAA	Campylobacter phage DA10	233	37	29
	234	AGTTTTAGTCCCTTTTTAAATTTCTTTATGGTAAAAT	CCACCAAGCTCGATCAATTCCTCTAAAGT	Campylobacter phage DA10	299	37	29
	300	AGTTTTAGTCCCTTTTTAAATTTCTTTATGGTAAAAT			336	37
4	167	ATTTTAGTCCCTTTTTAAATTTCTTTATGGTAAAAT	TGTGGTGTGCTTGGGTCTGTATTTATATCA	Campylobacter phage DA10	232	36	30
	233	ATTTTAGTCCCTTTTTAAATTTCTTTATGGTAAAAT	GTTTCTTTCTTATTTACTCTATACTCTAAC	Campylobacter phage DA10	298	36	30
	299	ATTTTAGTCCCTTTTTAAATTTCTTTATGGTAAAAT	TGTTAATGATAGACAAACAGCAGACGGAGA	Campylobacter phage DA10	364	36	30
	365	ATTTTAGTCCCTTTTTAAATTTCTTTATGGTAAAAT	GAAAAAAACTTTTTTATTGATTTGCCACAT	Not match with any phage	430	36	30
	431	ATTTTAGTCCCTTTTTAAATTTCTTTATGGTAAAAT	GCACTTGTTTTTGATTGAACGAAGCAGCCA	Campylobacter phage DA10	496	36	30
	497	ATTTTAGTCCCTTTTTAAATTTCTTTATGGTAAAAT			532	36
5	151	ATTTTAGTCCCTTTTTAAATTTCTTTATGGTAAAAT	AAATGAAAAAAAAGTTTAAAGATAGCTTTA	Campylobacter phage DA10	216	36	30
	217	GTTTTAGTCCCTTTTTAAATTTCTTTATGGTAAAAT	ATAGTGATGGTAATTGGCTTGAAAATATAG	Campylobacter phage DA10	282	36	30
	283	GTTTTAGTCCCTTTTTAAATTTCTTTATGGTAAAAT	GCTTTAGGAAATGCTTTAAAACGCTTTGGA	Campylobacter phage DA10	348	36	30
	349	GTTTTAGTCCCTTTTTAAATTTCTTTATGGTAAAAT	ACTTTTTCACAATATGGTAAAGTAGTGGTT	Campylobacter phage DA10	414	36	30
	415	GTTTTAGTCCCTTTTTAAATTTCTTTATGGTAAAAT			450	36
6	168	ATTTTAGTCCCTTTTTAAATTTCTTTATGGTAAAAT	AAATGAAAAAAAAGTTTAAAGATAGCTTTA	Campylobacter phage DA10	233	36	30
	234	GTTTTAGTCCCTTTTTAAATTTCTTTATGGTAAAAT	ATAGTGATGGTAATTGGCTTGAAAATATAG	Campylobacter phage DA10	299	36	30
	300	GTTTTAGTCCCTTTTTAAATTTCTTTATGGTAAAAT	GCTTTAGGAAATGCTTTAAAACGCTTTGGA	Campylobacter phage DA10	365	36	30
	366	GTTTTAGTCCCTTTTTAAATTTCTTTATGGTAAAAT	ACTTTTTCACAATATGGTAAAGTAGTGGTT	Campylobacter phage DA10	431	36	30
	432	GTTTTAGTCCCTTTTTAAATTTCTTTATGGTAAAAT			467	36
7	144	GGGTTAGTCCCTTTTTAAATTTCTTTATGGTAAAAT	ATAGTGATGGCAATTGGCTTGAAAATATAG	Campylobacter phage DA10	209	36	30
	210	GTTTTAGTCCCTTTTTAAATTTCTTTATGGTAAAAT	TTTAATGTTGTGTAAAGTGATAATGGTAT	Campylobacter phage DA10	274	36	29
	275	GTTTTAGTCCCTTTTTAAATTTCTTTATGGTAAAAT	GATGAAGTTGAAGTTGAAGCTAAACAAGAT	Not match with any phage	340	36	30
	341	GTTTTAGTCCCTTTTTAAATTTCTTTATGGTAAAAT	TATAAAAATATGAAAATAGTATCTTACGCA	Campylobacter phage DA10	406	36	30
	407	GTTTTAGTCCCTTTTTAAATTTCTTTATGGTAAAAT	CTTTTTTATTTTATAACCACAAATAAAAAC	Not match with any phage	472	36	30
	473	GTTTTAGTCCCTTTTTAAATTTCTTTATGGTAAAAT	GTTATAATTATATATATAAGTTATAAACTT	Not match with any phage	538	36	30
	539	GTTTTAGTCCCTTTTTAAATTTCTTTATGGTAAAAT			574	36
8	143	GGGTTAGTCCCTTTTTAAATTTCTTTATGGTAAAAT	ATAGTGATGGCAATTGGCTTGAAAATATAG	Campylobacter phage DA10	208	36	30
	209	GTTTTAGTCCCTTTTTAAATTTCTTTATGGTAAAAT	TTTAATGTTGTGTAAAGTGATAATGGTAT	Campylobacter phage DA10	273	36	29
	274	GTTTTAGTCCCTTTTTAAATTTCTTTATGGTAAAAT			309	36
9	141	GGGTTAGTCCCTTTTTAAATTTCTTTATGGTAAAAT	ATAGTGATGGCAATTGGCTTGAAAATATAG	Campylobacter phage DA10	206	36	30
	207	GTTTTAGTCCCTTTTTAAATTTCTTTATGGTAAAAT	TTTAATGTTGTGTAAAGTGATAATGGTAT	Campylobacter phage DA10	271	36	29
	272	GTTTTAGTCCCTTTTTAAATTTCTTTATGGTAAAAT			307	36	0
10	146	ATTTTAGTCCCTTTTTAAATTTCTTTATGGTAAAAT	AAACTAATGTGTGGATTTTTGTTTAATGCT	Not match with any phage	211	36	30
	212	GTTTTAGTCCCTTTTTAAATTTCTTTATGGTAAAAT	CTTAAAAATGATAATGGTGCTCTAGTATTT	Not match with any phage	277	36	30
	278	GTTTTAGTCCCTTTTTAAATTTCTTTATGGTAAAAT	AATTGCTAGTCAATTAGGCTTAGATGACGC	Campylobacter phage DA10	343	36	31
	344	GTTTTAGTCCCTTTTTAAATTTCTTTATGGTAAAAT	AGGGGTGATATTGTTATGAGTATTATGCAA	Campylobacter phage DA10	409	36	30
	410	GTTTTAGTCCCTTTTTAAATTTCTTTATGGTAAAAT	CTACAAGAATGAGGATGATGATATTTTATA	Campylobacter phage DA10	475	36	30
	476	GTTTTAGTCCCTTTTTAAATTTCTTTATGGTAAAAT	TTGATGGTAAGGAATTTATATGGATTAATT	Campylobacter phage DA10	541	36	30
	542	GTTTTAGTCCCTTTTTAAATTTCTTTATGGTAAAAT			577	36
11	149	ATTTTAGTCCCTTTTTAAATTTCTTTATGGTAAAAT	AAACTAATGTGTGGATTTTTGTTTAATGCT	Not match with any phage	214	36	30
	215	GTTTTAGTCCCTTTTTAAATTTCTTTATGGTAAAAT	CTTAAAAATGATAATGGTGCTCTAGTATTT	Not match with any phage	280	36	30
	281	GTTTTAGTCCCTTTTTAAATTTCTTTATGGTAAAAT	AATTGCTAGTCAATTAGGCTTAGATGACGC	Campylobacter phage DA10	346	36	30
	347	GTTTTAGTCCCTTTTTAAATTTCTTTATGGTAAAAT	AGGGGTGATATTGTTATGAGTATTATGCAA	Campylobacter phage DA10	412	36	30
	413	GTTTTAGTCCCTTTTTAAATTTCTTTATGGTAAAAT	CTACAAGAATGAGGATGATGATATTTTATA	Campylobacter phage DA10	478	36	30
	479	GTTTTAGTCCCTTTTTAAATTTCTTTATGGTAAAAT	TTGATGGTAAGGAATTTATATGGATTAATT	Campylobacter phage DA10	544	36	30
	545	GTTTTAGTCCCTTTTTAAATTTCTTTATGGTAAAAT	AGATGCTTCAACTGTAACTTCTTTAGCAGG	Not match with any phage	610	36	30
	611	GTTTTAGTCCCTTTTTAAATTTCTTTATGGTAAAAT			646	36
12	143	ATTTTAGTCCCTTTTTAAATTTCTTTATGGTAAAAT	AAACTAATGTGTGGATTTTTGTTTAATGCT	Not match with any phage	208	36	30
	209	GTTTTAGTCCCTTTTTAAATTTCTTTATGGTAAAAT	CTTAAAAATGATAATGGTGCTCTAGTATTT	Not match with any phage	274	36	30
	275	GTTTTAGTCCCTTTTTAAATTTCTTTATGGTAAAAT	AATTGCTAGTCAATTAGGCTTAGATGACGC	Campylobacter phage DA10	340	36	30
	341	GTTTTAGTCCCTTTTTAAATTTCTTTATGGTAAAAT	AGGGGTGATATTGTTATGAGTATTATGCAA	Campylobacter phage DA10	406	36	30
	407	GTTTTAGTCCCTTTTTAAATTTCTTTATGGTAAAAT	CTACAAGAATGAGGATGATGATATTTTATA	Campylobacter phage DA10	472	36	30
	473	GTTTTAGTCCCTTTTTAAATTTCTTTATGGTAAAAT	TTGATGGTAAGGAATTTATATGGATTAATT	Campylobacter phage DA10	538	36	30
	539	GTTTTAGTCCCTTTTTAAATTTCTTTATGGTAAAAT			574	36
13	141	GGGTTAGTCCCTTTTTAAATTTCTTTATGGTAAAAT	ATAGTGATGGCAATTGGCTTGAAAATATAG	Campylobacter phage DA10	206	36	30
	207	GTTTTAGTCCCTTTTTAAATTTCTTTATGGTAAAAT	TATAAAAATATGAAAATAGTATCTTACGCA	Campylobacter phage DA10	272	36	30
	273	GTTTTAGTCCCTTTTTAAATTTCTTTATGGTAAAAT	GATGAAGTTGAAGTTGAAGCTAAACAAGAT	Not match with any phage	338	36	30
	339	GTTTTAGTCCCTTTTTAAATTTCTTTATGGTAAAAT	TATAAAAATATGAAAATAGTATCTTACGCA	Campylobacter phage DA10	404	36	30
	405	GTTTTAGTCCCTTTTTAAATTTCTTTATGGTAAAAT	CTTTTTTATTTTATAACCACAAATAAAAAC	Not match with any phage	470	36	30
	471	GTTTTAGTCCCTTTTTAAATTTCTTTATGGTAAAAT	CCTTTTTTAGCTGTGCTTTCTGTTTCAAT	Campylobacter phage DA10	535	36	29
	536	GTTTTAGTCCCTTTTTAAATTTCTTTATGGTAAAAT	ATTACAACCCATTCTTTGTTTTCTATATCA	Campylobacter phage DA10	601	36	30
	602	GTTTTAGTCCCTTTTTAAATTTCTTTATGGTAAAAT			637	36
14	147	ATTTTAGTCCCTTTTTAAATTTCTTTATGGTAAAAT	AAACTAATGTGTGGATTTTTGTTTAATGCT	Not match with any phage	212	36	30
	213	GTTTTAGTCCCTTTTTAAATTTCTTTATGGTAAAAT	CTTAAAAATGATAATGGTGCTCTAGTATTT	Not match with any phage	278	36	30
	279	GTTTTAGTCCCTTTTTAAATTTCTTTATGGTAAAAT	AATTGCTAGTCAATTAGGCTTAGATGACGC	Campylobacter phage DA10	344	36	30
	345	GTTTTAGTCCCTTTTTAAATTTCTTTATGGTAAAAT	AGGGGTGATATTGTTATGAGTATTATGCAA	Campylobacter phage DA10	410	36	30
	411	GTTTTAGTCCCTTTTTAAATTTCTTTATGGTAAAAT	CTACAAGAATGAGGATGATGATATTTTATA	Campylobacter phage DA10	476	36	30
	477	GTTTTAGTCCCTTTTTAAATTTCTTTATGGTAAAAT	TTGATGGTAAGGAATTTATATGGATTAATT	Campylobacter phage DA10	542	36	30
	543	GTTTTAGTCCCTTTTTAAATTTCTTTATGGTAAAAT			578	36
15	141	GGGTTAGTCCCTTTTTAAATTTCTTTATGGTAAAAT	ATAGTGATGGCAATTGGCTTGAAAATATAG	Campylobacter phage DA10	206	36	30
	207	GTTTTAGTCCCTTTTTAAATTTCTTTATGGTAAAAT	TTTAATGTTGTGTAAAGTGATAATGGTAT	Campylobacter phage DA10	271	36	29
	272	GTTTTAGTCCCTTTTTAAATTTCTTTATGGTAAAAT	GATGAAGTTGAAGTTGAAGCTAAACAAGAT	Not match with any phage	337	36	30
	338	GTTTTAGTCCCTTTTTAAATTTCTTTATGGTAAAAT	TATAAAAATATGAAAATAGTATCTTACGCA	Campylobacter phage DA10	403	36	30
	404	GTTTTAGTCCCTTTTTAAATTTCTTTATGGTAAAAT	CTTTTTTATTTTATAACCACAAATAAAAAC	Not match with any phage	469	36	30
	470	GTTTTAGTCCCTTTTTAAATTTCTTTATGGTAAAAT			505	36
16	126	GGGTTAGTCCCTTTTTAAATTTCTTTATGGTAAAAT	ATAGTGATGGCAATTGGCTTGAAAATATAG	Campylobacter phage DA10	191	36	30
	192	GTTTTAGTCCCTTTTTAAATTTCTTTATGGTAAAAT	TTTAATGTTGTGTAAAGTGATAATGGTAT	Campylobacter phage DA10	256	36	29
	257	GTTTTAGTCCCTTTTTAAATTTCTTTATGGTAAAAT	GATGAAGTTGAAGTTGAAGCTAAACAAGAT	Not match with any phage	322	36	30
	323	GTTTTAGTCCCTTTTTAAATTTCTTTATGGTAAAAT	TATAAAAATATGAAAATAGTATCTTACGCA	Campylobacter phage DA10	388	36	30
	389	GTTTTAGTCCCTTTTTAAATTTCTTTATGGTAAAAT	CTTTTTTATTTTATAACCACAAATAAAAAC	Not match with any phage	454	36	30
	455	GTTTTAGTCCCTTTTTAAATTTCTTTATGGTAAAAT			490	36
17	141	GGGTTAGTCCCTTTTTAAATTTCTTTATGGTAAAAT	ATAGTGATGGCAATTGGCTTGAAAATATAG	Campylobacter phage DA10	206	36	30
	207	GTTTTAGTCCCTTTTTAAATTTCTTTATGGTAAAAT	TTTAATGTTGTGTAAAGTGATAATGGTAT	Campylobacter phage DA10	271	36	29
	272	GTTTTAGTCCCTTTTTAAATTTCTTTATGGTAAAAT	GATGAAGTTGAAGTTGAAGCTAAACAAGAT	Not match with any phage	337	36	30
	338	GTTTTAGTCCCTTTTTAAATTTCTTTATGGTAAAAT	TATAAAAATATGAAAATAGTATCTTACGCA	Campylobacter phage DA10	403	36	30
	404	GTTTTAGTCCCTTTTTAAATTTCTTTATGGTAAAAT	CTTTTTTATTTTATAACCACAAATAAAAAC	Not match with any phage	469	36	30
	470	GTTTTAGTCCCTTTTTAAATTTCTTTATGGTAAAAT			505	36
18	142	GTTTTAGTCCCTTTTTAAATTTCTTTATGGTAAAAT	TTTCCAAAGTTTCATTAGTTGAATTTAACT	Campylobacter phage DA10	207	36	30
	208	GTTTTAGTCCCTTTTTAAATTTCTTTATGGTAAAAT	AGGATATTTTGCTCAATCTGATGATGGCAC	Campylobacter phage DA10	273	36	30
	274	GTTTTAGTCCCTTTTTAAATTTCTTTATGGTAAAAT	TTGATTTTAGGATTTGGGATAATAAATATA	Campylobacter phage CP39	339	36	30
	340	GTTTTAGTCCCTTTTTAAATTTCTTTATGGTAAAAT			375	36
19	141	GGGTTAGTCCCTTTTTAAATTTCTTTATGGTAAAAT	ATAGTGATGGCAATTGGCTTGAAAATATAG	Campylobacter phage DA10	206	36	30
	207	GTTTTAGTCCCTTTTTAAATTTCTTTATGGTAAAAT	TTTAATGTTGTGTAAAGTGATAATGGTAT	Campylobacter phage DA10	271	36	29
	272	GTTTTAGTCCCTTTTTAAATTTCTTTATGGTAAAAT			307	36
20	144	GTTTTAGTCCCTTTTTAAATTTCTTTATGGTAAAAT	TTTCCAAAGTTTCATTAGTTGAATTTAACT	Campylobacter phage DA10	209	36	30
	210	GTTTTAGTCCCTTTTTAAATTTCTTTATGGTAAAAT	AGGATATTTTGCTCAATCTGATGATGGCAC	Campylobacter phage DA10	275	36	30
	276	GTTTTAGTCCCTTTTTAAATTTCTTTATGGTAAAAT	TTGATTTTAGGATTTGGGATAATAAATATA	Campylobacter phage CP39	341	36	30
	342	GTTTTAGTCCCTTTTTAAATTTCTTTATGGTAAAAT			377	36
21	141	GGGTTAGTCCCTTTTTAAATTTCTTTATGGTAAAAT	ATAGTGATGGCAATTGGCTTGAAAATATAG	Campylobacter phage DA10	206	36	30
	207	GTTTTAGTCCCTTTTTAAATTTCTTTATGGTAAAAT	TTTAATGTTGTGTAAAGTGATAATGGTAT	Campylobacter phage DA10	271	36	29
	272	GTTTTAGTCCCTTTTTAAATTTCTTTATGGTAAAAT			307	36
22	130	GGGTTAGTCCCTTTTTAAATTTCTTTATGGTAAAAT	ATAGTGATGGCAATTGGCTTGAAAATATAG	Campylobacter phage DA10	195	36	30
	196	GTTTTAGTCCCTTTTTAAATTTCTTTATGGTAAAAT	TTTAATGTTGTGTAAAGTGATAATGGTAT	Campylobacter phage DA10	260	36	29
	261	GTTTTAGTCCCTTTTTAAATTTCTTTATGGTAAAAT			296	36
23	129	GGGTTAGTCCCTTTTTAAATTTCTTTATGGTAAAAT	ATAGTGATGGCAATTGGCTTGAAAATATAG	Campylobacter phage DA10	194	36	30
	195	GTTTTAGTCCCTTTTTAAATTTCTTTATGGTAAAAT	TTTAATGTTGTGTAAAGTGATAATGGTAT	Campylobacter phage DA10	259	36	29
	260	GTTTTAGTCCCTTTTTAAATTTCTTTATGGTAAAAT			295	36
24	141	GGGTTAGTCCCTTTTTAAATTTCTTTATGGTAAAAT	ATAGTGATGGCAATTGGCTTGAAAATATAG	Campylobacter phage DA10	206	36	30
	207	GTTTTAGTCCCTTTTTAAATTTCTTTATGGTAAAAT	TTTAATGTTGTGTAAAGTGATAATGGTAT	Campylobacter phage DA10	271	36	29
	272	GTTTTAGTCCCTTTTTAAATTTCTTTATGGTAAAAT			307	36
25	148	GTTTTAGTCCCTTTTTAAATTTCTTTATGGTAAAAT	TTTCCAAAGTTTCATTAGTTGAATTTAACT	Campylobacter phage DA10	213	36	30
	214	GTTTTAGTCCCTTTTTAAATTTCTTTATGGTAAAAT	AGGATATTTTGCTCAATCTGATGATGGCAC	Campylobacter phage DA10	279	36	30
	280	GTTTTAGTCCCTTTTTAAATTTCTTTATGGTAAAAT	TTGATTTTAGGATTTGGGATAATAAATATA	Campylobacter phage CP39	345	36	30
	346	GTTTTAGTCCCTTTTTAAATTTCTTTATGGTAAAAT			381	36
26	145	TTTTTAGTCCCTTTTTAAATTTCTTTATGGTAAAAT	TATTCTGATGTTTTTTAACTACAAATATCA	Not match with any phage	210	36	30
	211	GTTTTAGTCCCTTTTTAAATTTCTTTATGGTAAAAT	CAAAGTGCTGAAAAAGATAGAAACTTACTT	Campylobacter phage DA10	276	36	30
	277	GTTTTAGTCCCTTTTTAAATTTCTTTATGGTAAAAT	TGCACTGAAATAAATGAATTTGTAGCGCAG	Campylobacter phage DA10	342	36	30
	343	GTTTTAGTCCCTTTTTAAATTTCTTTATGGTAAAAT			378	36
27	148	GTTTTAGTCCCTTTTTAAATTTCTTTATGGTAAAAT	TTTCCAAAGTTTCATTAGTTGAATTTAACT	Campylobacter phage DA10	213	36	30
	214	GTTTTAGTCCCTTTTTAAATTTCTTTATGGTAAAAT	AGGATATTTTGCTCAATCTGATGATGGCAC	Campylobacter phage DA10	279	36	30
	280	GTTTTAGTCCCTTTTTAAATTTCTTTATGGTAAAAT	TTGATTTTAGGATTTGGGATAATAAATATA	Campylobacter phage CP39	345	36	30
	346	GTTTTAGTCCCTTTTTAAATTTCTTTATGGTAAAAT			381	36
28	147	GTTTTAGTCCCTTTTTAAATTTCTTTATGGTAAAAT	TTTCCAAAGTTTCATTAGTTGAATTTAACT	Campylobacter phage DA10	212	36	30
	213	GTTTTAGTCCCTTTTTAAATTTCTTTATGGTAAAAT	AGGATATTTTGCTCAATCTGATGATGGCAC	Campylobacter phage DA10	278	36	30
	279	GTTTTAGTCCCTTTTTAAATTTCTTTATGGTAAAAT	TTGATTTTAGGATTTGGGATAATAAATATA	Campylobacter phage CP39	344	36	30
	345	GTTTTAGTCCCTTTTTAAATTTCTTTATGGTAAAAT			380	36
29	143	TTTTTAGTCCCTTTTTAAATTTCTTTATGGTAAAAT	TATTCTGATGTTTTTTAACTACAAATATCA	Not match with any phage	208	36	30
	209	GTTTTAGTCCCTTTTTAAATTTCTTTATGGTAAAAT	CAAAGTGCTGAAAAAGATAGAAACTTACTT	Campylobacter phage DA10	274	36	30
	275	GTTTTAGTCCCTTTTTAAATTTCTTTATGGTAAAAT	TGCACTGAAATAAATGAATTTGTAGCGCAG	Not match with any phage	340	36	30
	341	GTTTTAGTCCCTTTTTAAATTTCTTTATGGTAAAAT			376	36
30	129	GGGTTAGTCCCTTTTTAAATTTCTTTATGGTAAAAT	ATAGTGATGGCAATTGGCTTGAAAATATAG	Campylobacter phage DA10	194	36	30
	195	GTTTTAGTCCCTTTTTAAATTTCTTTATGGTAAAAT	TTTAATGTTGTGTAAAGTGATAATGGTAT	Campylobacter phage DA10	259	36	29
	260	GTTTTAGTCCCTTTTTAAATTTCTTTATGGTAAAAT			295	36
31	141	GGGTTAGTCCCTTTTTAAATTTCTTTATGGTAAAAT	ATAGTGATGGCAATTGGCTTGAAAATATAG	Campylobacter phage DA10	206	36	30
	207	GTTTTAGTCCCTTTTTAAATTTCTTTATGGTAAAAT	TTTAATGTTGTGTAAAGTGATAATGGTAT	Campylobacter phage DA10	271	36	29
	272	GTTTTAGTCCCTTTTTAAATTTCTTTATGGTAAAAT			307	36
32	141	GGGTTAGTCCCTTTTTAAATTTCTTTATGGTAAAAT	ATAGTGATGGCAATTGGCTTGAAAATATAG	Campylobacter phage DA10	206	36	30
	207	GTTTTAGTCCCTTTTTAAATTTCTTTATGGTAAAAT	TTTAATGTTGTGTAAAGTGATAATGGTAT	Campylobacter phage DA10	271	36	29
	272	GTTTTAGTCCCTTTTTAAATTTCTTTATGGTAAAAT			307	36
33	146	GTTTTAGTCCCTTTTTAAATTTCTTTATGGTAAAAT	TTTCCAAAGTTTCATTAGTTGAATTTAACT	Campylobacter phage DA10	211	36	30
	212	GTTTTAGTCCCTTTTTAAATTTCTTTATGGTAAAAT	AGGATATTTTGCTCAATCTGATGATGGCAC	Campylobacter phage DA10	277	36	30
	278	GTTTTAGTCCCTTTTTAAATTTCTTTATGGTAAAAT	TTGATTTTAGGATTTGGGATAATAAATATA	Campylobacter phage CP39	343	36	30
	344	GTTTTAGTCCCTTTTTAAATTTCTTTATGGTAAAAT			379	36
34	145	GTTTTAGTCCCTTTTTAAATTTCTTTATGGTAAAAT	TTTCCAAAGTTTCATTAGTTGAATTTAACT	Campylobacter phage DA10	210	36	30
	211	GTTTTAGTCCCTTTTTAAATTTCTTTATGGTAAAAT	AGGATATTTTGCTCAATCTGATGATGGCAC	Campylobacter phage DA10	276	36	30
	277	GTTTTAGTCCCTTTTTAAATTTCTTTATGGTAAAAT	TTGATTTTAGGATTTGGGATAATAAATATA	Campylobacter phage CP39	342	36	30
	343	GTTTTAGTCCCTTTTTAAATTTCTTTATGGTAAAAT			378	36
35	149	GTTTTAGTCCCTTTTTAAATTTCTTTATGGTAAAAT	TTTCCAAAGTTTCATTAGTTGAATTTAACT	Campylobacter phage DA10	214	36	30
	215	GTTTTAGTCCCTTTTTAAATTTCTTTATGGTAAAAT	AGGATATTTTGCTCAATCTGATGATGGCAC	Campylobacter phage DA10	280	36	30
	281	GTTTTAGTCCCTTTTTAAATTTCTTTATGGTAAAAT	TTGATTTTAGGATTTGGGATAATAAATATA	Campylobacter phage CP39	346	36	30
	347	GTTTTAGTCCCTTTTTAAATTTCTTTATGGTAAAAT			382	36
36	145	GTTTTAGTCCCTTTTTAAATTTCTTTATGGTAAAAT	TTTCCAAAGTTTCATTAGTTGAATTTAACT	Campylobacter phage DA10	210	36	30
	211	GTTTTAGTCCCTTTTTAAATTTCTTTATGGTAAAAT	AGGATATTTTGCTCAATCTGATGATGGCAC	Campylobacter phage DA10	276	36	30
	277	GTTTTAGTCCCTTTTTAAATTTCTTTATGGTAAAAT	TTGATTTTAGGATTTGGGATAATAAATATA	Campylobacter phage CP39	342	36	30
	343	GTTTTAGTCCCTTTTTAAATTTCTTTATGGTAAAAT			378	36
37	148	GTTTTAGTCCCTTTTTAAATTTCTTTATGGTAAAAT	TTTCCAAAGTTTCATTAGTTGAATTTAACT	Campylobacter phage DA10	213	36	30
	214	GTTTTAGTCCCTTTTTAAATTTCTTTATGGTAAAAT	AGGATATTTTGCTCAATCTGATGATGGCAC	Campylobacter phage DA10	279	36	30
	280	GTTTTAGTCCCTTTTTAAATTTCTTTATGGTAAAAT	TTGATTTTAGGATTTGGGATAATAAATATA	Campylobacter phage CP39	345	36	30
	346	GTTTTAGTCCCTTTTTAAATTTCTTTATGGTAAAAT			381	36
38	147	TTTTAGTCCCTTTTTAAATTTCTTTATGGTAAAATA	AACTAATGTGTGGATTTTTGTTTAATGCTG	Not match with any phage	212	36	30
	213	TTTTAGTCCCTTTTTAAATTTCTTTATGGTAAAATA			248	36
39	147	GTTTTAGTCCCTTTTTAAATTTCTTTATGGTAAAAT	TTTCCAAAGTTTCATTAGTTGAATTTAACT	Campylobacter phage DA10	212	36	30
	213	GTTTTAGTCCCTTTTTAAATTTCTTTATGGTAAAAT	AGGATATTTTGCTCAATCTGATGATGGCAC	Campylobacter phage DA10	278	36	30
	279	GTTTTAGTCCCTTTTTAAATTTCTTTATGGTAAAAT	TTGATTTTAGGATTTGGGATAATAAATATA	Campylobacter phage CP39	344	36	30
	345	GTTTTAGTCCCTTTTTAAATTTCTTTATGGTAAAAT			380	36
40	148	GTTTTAGTCCCTTTTTAAATTTCTTTATGGTAAAAT	TTTCCAAAGTTTCATTAGTTGAATTTAACT	Campylobacter phage DA10	213	36	30
	214	GTTTTAGTCCCTTTTTAAATTTCTTTATGGTAAAAT	AGGATATTTTGCTCAATCTGATGATGGCAC	Campylobacter phage DA10	279	36	30
	280	GTTTTAGTCCCTTTTTAAATTTCTTTATGGTAAAAT	TTGATTTTAGGATTTGGGATAATAAATATA	Campylobacter phage CP39	345	36	30
	346	GTTTTAGTCCCTTTTTAAATTTCTTTATGGTAAAAT			381	36
41	147	GTTTTAGTCCCTTTTTAAATTTCTTTATGGTAAAAT	TTTCCAAAGTTTCATTAGTTGAATTTAACT	Campylobacter phage DA10	212	36	30
	213	GTTTTAGTCCCTTTTTAAATTTCTTTATGGTAAAAT	AGGATATTTTGCTCAATCTGATGATGGCAC	Campylobacter phage DA10	278	36	30
	279	GTTTTAGTCCCTTTTTAAATTTCTTTATGGTAAAAT	TTGATTTTAGGATTTGGGATAATAAATATA	Campylobacter phage CP39	344	36	30
	345	GTTTTAGTCCCTTTTTAAATTTCTTTATGGTAAAAT			380	36
42	147	GTTTTAGTCCCTTTTTAAATTTCTTTATGGTAAAAT	TTTCCAAAGTTTCATTAGTTGAATTTAACT	Campylobacter phage DA10	212	36	30
	213	GTTTTAGTCCCTTTTTAAATTTCTTTATGGTAAAAT	AGGATATTTTGCTCAATCTGATGATGGCAC	Campylobacter phage DA10	278	36	30
	279	GTTTTAGTCCCTTTTTAAATTTCTTTATGGTAAAAT	TTGATTTTAGGATTTGGGATAATAAATATA	Campylobacter phage CP39	344	36	30
	345	GTTTTAGTCCCTTTTTAAATTTCTTTATGGTAAAAT			380	36
43	143	GTTTTAGTCCCTTTTTAAATTTCTTTATGGTAAAAT	TTTCCAAAGTTTCATTAGTTGAATTTAACT	Campylobacter phage DA10	208	36	30
	209	GTTTTAGTCCCTTTTTAAATTTCTTTATGGTAAAAT	AGGATATTTTGCTCAATCTGATGATGGCAC	Campylobacter phage DA10	274	36	30
	275	GTTTTAGTCCCTTTTTAAATTTCTTTATGGTAAAAT	TTGATTTTAGGATTTGGGATAATAAATATA	Campylobacter phage CP39	340	36	30
	341	GTTTTAGTCCCTTTTTAAATTTCTTTATGGTAAAAT			376	36
44	148	GTTTTAGTCCCTTTTTAAATTTCTTTATGGTAAAAT	TTTCCAAAGTTTCATTAGTTGAATTTAACT	Campylobacter phage DA10	213	36	30
	214	GTTTTAGTCCCTTTTTAAATTTCTTTATGGTAAAAT	AGGATATTTTGCTCAATCTGATGATGGCAC	Campylobacter phage DA10	279	36	30
	280	GTTTTAGTCCCTTTTTAAATTTCTTTATGGTAAAAT	TTGATTTTAGGATTTGGGATAATAAATATA	Campylobacter phage CP39	345	36	30
	346	GTTTTAGTCCCTTTTTAAATTTCTTTATGGTAAAAT			381	36
45	148	GTTTTAGTCCCTTTTTAAATTTCTTTATGGTAAAAT	TTTCCAAAGTTTCATTAGTTGAATTTAACT	Campylobacter phage DA10	213	36	30
	214	GTTTTAGTCCCTTTTTAAATTTCTTTATGGTAAAAT	AGGATATTTTGCTCAATCTGATGATGGCAC	Campylobacter phage DA10	279	36	30
	280	GTTTTAGTCCCTTTTTAAATTTCTTTATGGTAAAAT	TTGATTTTAGGATTTGGGATAATAAATATA	Campylobacter phage CP39	345	36	30
	346	GTTTTAGTCCCTTTTTAAATTTCTTTATGGTAAAAT			381	36
46	147	GTTTTAGTCCCTTTTTAAATTTCTTTATGGTAAAAT	TTTCCAAAGTTTCATTAGTTGAATTTAACT	Campylobacter phage DA10	212	36	30
	213	GTTTTAGTCCCTTTTTAAATTTCTTTATGGTAAAAT	AGGATATTTTGCTCAATCTGATGATGGCAC	Campylobacter phage DA10	278	36	30
	279	GTTTTAGTCCCTTTTTAAATTTCTTTATGGTAAAAT	TTGATTTTAGGATTTGGGATAATAAATATA	Campylobacter phage CP39	344	36	30
	345	GTTTTAGTCCCTTTTTAAATTTCTTTATGGTAAAAT			380	36
47	146	GTTTTAGTCCCTTTTTAAATTTCTTTATGGTAAAAT	TTTCCAAAGTTTCATTAGTTGAATTTAACT	Campylobacter phage DA10	211	36	30
	212	GTTTTAGTCCCTTTTTAAATTTCTTTATGGTAAAAT	AGGATATTTTGCTCAATCTGATGATGGCAC	Campylobacter phage DA10	277	36	30
	278	GTTTTAGTCCCTTTTTAAATTTCTTTATGGTAAAAT	TTGATTTTAGGATTTGGGATAATAAATATA	Campylobacter phage CP39	343	36	30
	344	GTTTTAGTCCCTTTTTAAATTTCTTTATGGTAAAAT			379	36
48	147	GTTTTAGTCCCTTTTTAAATTTCTTTATGGTAAAAT	TTTCCAAAGTTTCATTAGTTGAATTTAACT	Campylobacter phage DA10	212	36	30
	213	GTTTTAGTCCCTTTTTAAATTTCTTTATGGTAAAAT	AGGATATTTTGCTCAATCTGATGATGGCAC	Campylobacter phage DA10	278	36	30
	279	GTTTTAGTCCCTTTTTAAATTTCTTTATGGTAAAAT	TTGATTTTAGGATTTGGGATAATAAATATA	Campylobacter phage CP39	344	36	30
	345	GTTTTAGTCCCTTTTTAAATTTCTTTATGGTAAAAT			380	36
49	149	GTTTTAGTCCCTTTTTAAATTTCTTTATGGTAAAAT	TTTCCAAAGTTTCATTAGTTGAATTTAACT	Campylobacter phage DA10	214	36	30
	215	GTTTTAGTCCCTTTTTAAATTTCTTTATGGTAAAAT	AGGATATTTTGCTCAATCTGATGATGGCAC	Campylobacter phage DA10	280	36	30
	281	GTTTTAGTCCCTTTTTAAATTTCTTTATGGTAAAAT	TTGATTTTAGGATTTGGGATAATAAATATA	Campylobacter phage CP39	346	36	30
	347	GTTTTAGTCCCTTTTTAAATTTCTTTATGGTAAAAT			382	36
50	146	GTTTTAGTCCCTTTTTAAATTTCTTTATGGTAAAAT	TTTCCAAAGTTTCATTAGTTGAATTTAACT	Campylobacter phage DA10	211	36	30
	212	GTTTTAGTCCCTTTTTAAATTTCTTTATGGTAAAAT	AGGATATTTTGCTCAATCTGATGATGGCAC	Campylobacter phage DA10	277	36	30
	278	GTTTTAGTCCCTTTTTAAATTTCTTTATGGTAAAAT	TTGATTTTAGGATTTGGGATAATAAATATA	Campylobacter phage CP39	343	36	30
	344	GTTTTAGTCCCTTTTTAAATTTCTTTATGGTAAAAT			379	36
51	145	GTTTTAGTCCCTTTTTAAATTTCTTTATGGTAAAAT	TTTCCAAAGTTTCATTAGTTGAATTTAACT	Campylobacter phage DA10	210	36	30
	211	GTTTTAGTCCCTTTTTAAATTTCTTTATGGTAAAAT	AGGATATTTTGCTCAATCTGATGATGGCAC	Campylobacter phage DA10	276	36	30
	277	GTTTTAGTCCCTTTTTAAATTTCTTTATGGTAAAAT	TTGATTTTAGGATTTGGGATAATAAATATA	Campylobacter phage CP39	342	36	30
	343	GTTTTAGTCCCTTTTTAAATTTCTTTATGGTAAAAT			378	36
52	148	GTTTTAGTCCCTTTTTAAATTTCTTTATGGTAAAAT	TTTCCAAAGTTTCATTAGTTGAATTTAACT	Campylobacter phage DA10	213	36	30
	214	GTTTTAGTCCCTTTTTAAATTTCTTTATGGTAAAAT	AGGATATTTTGCTCAATCTGATGATGGCAC	Campylobacter phage DA10	279	36	30
	280	GTTTTAGTCCCTTTTTAAATTTCTTTATGGTAAAAT	TTGATTTTAGGATTTGGGATAATAAATATA	Campylobacter phage CP39	345	36	30
	346	GTTTTAGTCCCTTTTTAAATTTCTTTATGGTAAAAT			381	36
53	149	GTTTTAGTCCCTTTTTAAATTTCTTTATGGTAAAAT	TTTCCAAAGTTTCATTAGTTGAATTTAACT	Campylobacter phage DA10	214	36	30
	215	GTTTTAGTCCCTTTTTAAATTTCTTTATGGTAAAAT	AGGATATTTTGCTCAATCTGATGATGGCAC	Campylobacter phage DA10	280	36	30
	281	GTTTTAGTCCCTTTTTAAATTTCTTTATGGTAAAAT	TTGATTTTAGGATTTGGGATAATAAATATA	Campylobacter phage CP39	346	36	30
	347	GTTTTAGTCCCTTTTTAAATTTCTTTATGGTAAAAT			382	36
54	148	GTTTTAGTCCCTTTTTAAATTTCTTTATGGTAAAAT	TTTCCAAAGTTTCATTAGTTGAATTTAACT	Campylobacter phage DA10	213	36	30
	214	GTTTTAGTCCCTTTTTAAATTTCTTTATGGTAAAAT	AGGATATTTTGCTCAATCTGATGATGGCAC	Campylobacter phage DA10	279	36	30
	280	GTTTTAGTCCCTTTTTAAATTTCTTTATGGTAAAAT	TTGATTTTAGGATTTGGGATAATAAATATA	Campylobacter phage CP39	345	36	30
	346	GTTTTAGTCCCTTTTTAAATTTCTTTATGGTAAAAT			381	36
55	151	GTTTTAGTCCCTTTTTAAATTTCTTTATGGTAAAAT	TTTCCAAAGTTTCATTAGTTGAATTTAACT	Campylobacter phage DA10	216	36	30
	217	GTTTTAGTCCCTTTTTAAATTTCTTTATGGTAAAAT	AGGATATTTTGCTCAATCTGATGATGGCAC	Campylobacter phage DA10	282	36	30
	283	GTTTTAGTCCCTTTTTAAATTTCTTTATGGTAAAAT	TTGATTTTAGGATTTGGGATAATAAATATA	Campylobacter phage CP39	348	36	30
	349	GTTTTAGTCCCTTTTTAAATTTCTTTATGGTAAAAT			384	36
56	149	GTTTTAGTCCCTTTTTAAATTTCTTTATGGTAAAAT	TTTCCAAAGTTTCATTAGTTGAATTTAACT	Campylobacter phage DA10	214	36	30
	215	GTTTTAGTCCCTTTTTAAATTTCTTTATGGTAAAAT	AGGATATTTTGCTCAATCTGATGATGGCAC	Campylobacter phage DA10	280	36	30
	281	GTTTTAGTCCCTTTTTAAATTTCTTTATGGTAAAAT	TTGATTTTAGGATTTGGGATAATAAATATA	Campylobacter phage CP39	346	36	30
	347	GTTTTAGTCCCTTTTTAAATTTCTTTATGGTAAAAT			382	36
57	147	GTTTTAGTCCCTTTTTAAATTTCTTTATGGTAAAAT	TTTCCAAAGTTTCATTAGTTGAATTTAACT	Campylobacter phage DA10	212	36	30
	213	GTTTTAGTCCCTTTTTAAATTTCTTTATGGTAAAAT	AGGATATTTTGCTCAATCTGATGATGGCAC	Campylobacter phage DA10	278	36	30
	279	GTTTTAGTCCCTTTTTAAATTTCTTTATGGTAAAAT	TTGATTTTAGGATTTGGGATAATAAATATA	Campylobacter phage CP39	344	36	30
	345	GTTTTAGTCCCTTTTTAAATTTCTTTATGGTAAAAT			380	36
58	147	GTTTTAGTCCCTTTTTAAATTTCTTTATGGTAAAAT	TTTCCAAAGTTTCATTAGTTGAATTTAACT	Campylobacter phage DA10	212	36	30
	213	GTTTTAGTCCCTTTTTAAATTTCTTTATGGTAAAAT	AGGATATTTTGCTCAATCTGATGATGGCAC	Campylobacter phage DA10	278	36	30
	279	GTTTTAGTCCCTTTTTAAATTTCTTTATGGTAAAAT	TTGATTTTAGGATTTGGGATAATAAATATA	Campylobacter phage CP39	344	36	30
	345	GTTTTAGTCCCTTTTTAAATTTCTTTATGGTAAAAT			380	36
59	147	GTTTTAGTCCCTTTTTAAATTTCTTTATGGTAAAAT	TTTCCAAAGTTTCATTAGTTGAATTTAACT	Campylobacter phage DA10	212	36	30
	213	GTTTTAGTCCCTTTTTAAATTTCTTTATGGTAAAAT	AGGATATTTTGCTCAATCTGATGATGGCAC	Campylobacter phage DA10	278	36	30
	279	GTTTTAGTCCCTTTTTAAATTTCTTTATGGTAAAAT	TTGATTTTAGGATTTGGGATAATAAATATA	Campylobacter phage CP39	344	36	30
	345	GTTTTAGTCCCTTTTTAAATTTCTTTATGGTAAAAT			380	36
60	147	GTTTTAGTCCCTTTTTAAATTTCTTTATGGTAAAAT	TTTCCAAAGTTTCATTAGTTGAATTTAACT	Campylobacter phage DA10	212	36	30
	213	GTTTTAGTCCCTTTTTAAATTTCTTTATGGTAAAAT	AGGATATTTTGCTCAATCTGATGATGGCAC	Campylobacter phage DA10	278	36	30
	279	GTTTTAGTCCCTTTTTAAATTTCTTTATGGTAAAAT	TTGATTTTAGGATTTGGGATAATAAATATA	Campylobacter phage CP39	344	36	30
	345	GTTTTAGTCCCTTTTTAAATTTCTTTATGGTAAAAT			380	36
61	147	GTTTTAGTCCCTTTTTAAATTTCTTTATGGTAAAAT	TTTCCAAAGTTTCATTAGTTGAATTTAACT	Campylobacter phage DA10	212	36	30
	213	GTTTTAGTCCCTTTTTAAATTTCTTTATGGTAAAAT	AGGATATTTTGCTCAATCTGATGATGGCAC	Campylobacter phage DA10	278	36	30
	279	GTTTTAGTCCCTTTTTAAATTTCTTTATGGTAAAAT	TTGATTTTAGGATTTGGGATAATAAATATA	Campylobacter phage CP39	344	36	30
	345	GTTTTAGTCCCTTTTTAAATTTCTTTATGGTAAAAT			380	36
62	147	GTTTTAGTCCCTTTTTAAATTTCTTTATGGTAAAAT	TTTCCAAAGTTTCATTAGTTGAATTTAACT	Campylobacter phage DA10	212	36	30
	213	GTTTTAGTCCCTTTTTAAATTTCTTTATGGTAAAAT	AGGATATTTTGCTCAATCTGATGATGGCAC	Campylobacter phage DA10	278	36	30
	279	GTTTTAGTCCCTTTTTAAATTTCTTTATGGTAAAAT	TTGATTTTAGGATTTGGGATAATAAATATA	Campylobacter phage CP39	344	36	30
	345	GTTTTAGTCCCTTTTTAAATTTCTTTATGGTAAAAT			380	36
63	149	GTTTTAGTCCCTTTTTAAATTTCTTTATGGTAAAAT	TTTCCAAAGTTTCATTAGTTGAATTTAACT	Campylobacter phage DA10	214	36	30
	215	GTTTTAGTCCCTTTTTAAATTTCTTTATGGTAAAAT	AGGATATTTTGCTCAATCTGATGATGGCAC	Campylobacter phage DA10	280	36	30
	281	GTTTTAGTCCCTTTTTAAATTTCTTTATGGTAAAAT	TTGATTTTAGGATTTGGGATAATAAATATA	Campylobacter phage CP39	346	36	30
	347	GTTTTAGTCCCTTTTTAAATTTCTTTATGGTAAAAT			382	36
64	148	GTTTTAGTCCCTTTTTAAATTTCTTTATGGTAAAAT	TTTCCAAAGTTTCATTAGTTGAATTTAACT	Campylobacter phage DA10	213	36	30
	214	GTTTTAGTCCCTTTTTAAATTTCTTTATGGTAAAAT	AGGATATTTTGCTCAATCTGATGATGGCAC	Campylobacter phage DA10	279	36	30
	280	GTTTTAGTCCCTTTTTAAATTTCTTTATGGTAAAAT	TTGATTTTAGGATTTGGGATAATAAATATA	Campylobacter phage CP39	345	36	30
	346	GTTTTAGTCCCTTTTTAAATTTCTTTATGGTAAAAT	TTTTGTTGAGTGGGTTATGAGCCAAAAGAA	Campylobacter phage DA10	411	36	30
	412	GTTTTAGTCCCTTTTTAAATTTCTTTATGGTAAAAT			447	36
65	146	GTTTTAGTCCCTTTTTAAATTTCTTTATGGTAAAAT	TTTCCAAAGTTTCATTAGTTGAATTTAACT	Campylobacter phage DA10	211	36	30
	212	GTTTTAGTCCCTTTTTAAATTTCTTTATGGTAAAAT	AGGATATTTTGCTCAATCTGATGATGGCAC	Campylobacter phage DA10	277	36	30
	278	GTTTTAGTCCCTTTTTAAATTTCTTTATGGTAAAAT	TTGATTTTAGGATTTGGGATAATAAATATA	Campylobacter phage CP39	343	36	30
	344	GTTTTAGTCCCTTTTTAAATTTCTTTATGGTAAAAT			379	36
66	147	GTTTTAGTCCCTTTTTAAATTTCTTTATGGTAAAAT	TTTCCAAAGTTTCATTAGTTGAATTTAACT	Campylobacter phage DA10	212	36	30
	213	GTTTTAGTCCCTTTTTAAATTTCTTTATGGTAAAAT	AGGATATTTTGCTCAATCTGATGATGGCAC	Campylobacter phage DA10	278	36	30
	279	GTTTTAGTCCCTTTTTAAATTTCTTTATGGTAAAAT	TTGATTTTAGGATTTGGGATAATAAATATA	Campylobacter phage CP39	344	36	30
	345	GTTTTAGTCCCTTTTTAAATTTCTTTATGGTAAAAT			380	36
67	147	GTTTTAGTCCCTTTTTAAATTTCTTTATGGTAAAAT	TTTCCAAAGTTTCATTAGTTGAATTTAACT	Campylobacter phage DA10	212	36	30
	213	GTTTTAGTCCCTTTTTAAATTTCTTTATGGTAAAAT	AGGATATTTTGCTCAATCTGATGATGGCAC	Campylobacter phage DA10	278	36	30
	279	GTTTTAGTCCCTTTTTAAATTTCTTTATGGTAAAAT	TTGATTTTAGGATTTGGGATAATAAATATA	Campylobacter phage CP39	344	36	30
	345	GTTTTAGTCCCTTTTTAAATTTCTTTATGGTAAAAT			380	36
68	149	GTTTTAGTCCCTTTTTAAATTTCTTTATGGTAAAAT	TTTCCAAAGTTTCATTAGTTGAATTTAACT	Campylobacter phage DA10	214	36	30
	215	GTTTTAGTCCCTTTTTAAATTTCTTTATGGTAAAAT	AGGATATTTTGCTCAATCTGATGATGGCAC	Campylobacter phage DA10	280	36	30
	281	GTTTTAGTCCCTTTTTAAATTTCTTTATGGTAAAAT	TTGATTTTAGGATTTGGGATAATAAATATA	Campylobacter phage CP39	346	36	30
	347	GTTTTAGTCCCTTTTTAAATTTCTTTATGGTAAAAT			382	36
69	149	GTTTTAGTCCCTTTTTAAATTTCTTTATGGTAAAAT	TTTCCAAAGTTTCATTAGTTGAATTTAACT	Campylobacter phage DA10	214	36	30
	215	GTTTTAGTCCCTTTTTAAATTTCTTTATGGTAAAAT	AGGATATTTTGCTCAATCTGATGATGGCAC	Campylobacter phage DA10	280	36	30
	281	GTTTTAGTCCCTTTTTAAATTTCTTTATGGTAAAAT	TTGATTTTAGGATTTGGGATAATAAATATA	Campylobacter phage CP39	346	36	30
	347	GTTTTAGTCCCTTTTTAAATTTCTTTATGGTAAAAT			382	36
70	166	GTTTTAGTCCCTTTTTAAATTTCTTTATGGTAAAAT	TTTCCAAAGTTTCATTAGTTGAATTTAACT	Campylobacter phage DA10	231	36	30
	232	GTTTTAGTCCCTTTTTAAATTTCTTTATGGTAAAAT	AGGATATTTTGCTCAATCTGATGATGGCAC	Campylobacter phage DA10	297	36	30
	298	GTTTTAGTCCCTTTTTAAATTTCTTTATGGTAAAAT	TTGATTTTAGGATTTGGGATAATAAATATA	Campylobacter phage CP39	363	36	30
	364	GTTTTAGTCCCTTTTTAAATTTCTTTATGGTAAAAT			399	36
71	165	TTTTTAGTCCCTTTTTAAATTTCTTTATGGTAAAAT	GCTTTAGGAAATGCTTTAAAACGCTTTGGA	Campylobacter phage DA10	230	36	30
	231	GTTTTAGTCCCTTTTTAAATTTCTTTATGGTAAAAT	TATGAGTTATCAAGTTTTTGTTTTTAATAA	Campylobacter phage DA10	296	36	30
	297	GTTTTAGTCCCTTTTTAAATTTCTTTATGGTAAAAT	ATTTGCAAGGTATATAAAAAATTTGATTTT	Campylobacter phage DA10	362	36	30
	363	GTTTTAGTCCCTTTTTAAATTTCTTTATGGTAAAAT	GCATCAAACGCTATTGATTGCAATATAGCT	Not match with any phage	428	36	30
	429	GTTTTAGTCCCTTTTTAAATTTCTTTATGGTAAAAT	GAAGATGAGGTTGCGGGTTTAATAACGACG	Not match with any phage	494	36	30
	495	GTTTTAGTCCCTTTTTAAATTTCTTTATGGTAAAAT	AATACTTTAAGAAGTATTACAAAAAAAGAT	Campylobacter phage DA10	560	36	30
	561	GTTTTAGTCCCTTTTTAAATTTCTTTATGGTAAAAT			596	36
72	165	TTTTTAGTCCCTTTTTAAATTTCTTTATGGTAAAAT	GCTTTAGGAAATGCTTTAAAACGCTTTGGA	Campylobacter phage DA10	230	36	30
	231	GTTTTAGTCCCTTTTTAAATTTCTTTATGGTAAAAT	TATGAGTTATCAAGTTTTTGTTTTTAATAA	Campylobacter phage DA10	296	36	30
	297	GTTTTAGTCCCTTTTTAAATTTCTTTATGGTAAAAT	ATTTGCAAGGTATATAAAAAATTTGATTTT	Campylobacter phage DA10	362	36	30
	363	GTTTTAGTCCCTTTTTAAATTTCTTTATGGTAAAAT	GCATCAAACGCTATTGATTGCAATATAGCT	Not match with any phage	428	36	30
	429	GTTTTAGTCCCTTTTTAAATTTCTTTATGGTAAAAT	GAAGATGAGGTTGCGGGTTTAATAACGACG	Not match with any phage	494	36	30
	495	GTTTTAGTCCCTTTTTAAATTTCTTTATGGTAAAAT	AATACTTTAAGAAGTATTACAAAAAAAGAT	Campylobacter phage DA10	560	36	30
	561	GTTTTAGTCCCTTTTTAAATTTCTTTATGGTAAAAT			596	36
73	167	TATTTTAGTCCCTTTTTAAATTTCTTTATGGTAAAATA	CTTCCCCTGTTGATGATGGCAGTTATAG	Campylobacter phage DA10	232	38	28
	233	AGTTTTAGTCCCTTTTTAAATTTCTTTATGGTAAAATA	GTTTTATTATAGCGAGACATAGCCCACC	Campylobacter phage DA10	298	38	28
	299	AGTTTTAGTCCCTTTTTAAATTTCTTTATGGTAAAATA	ACTTTGGAAAAGACTAAGAATGATTTAA	Campylobacter phage DA10	364	38	28
	365	AGTTTTAGTCCCTTTTTAAATTTCTTTATGGTAAAATA			402	38
74	165	TTTTTAGTCCCTTTTTAAATTTCTTTATGGTAAAAT	GCTTTAGGAAATGCTTTAAAACGCTTTGGA	Campylobacter phage DA10	230	36	30
	231	GTTTTAGTCCCTTTTTAAATTTCTTTATGGTAAAAT	TATGAGTTATCAAGTTTTTGTTTTTAATAA	Campylobacter phage DA10	296	36	30
	297	GTTTTAGTCCCTTTTTAAATTTCTTTATGGTAAAAT	ATTTGCAAGGTATATAAAAAATTTGATTTT	Campylobacter phage DA10	362	36	30
	363	GTTTTAGTCCCTTTTTAAATTTCTTTATGGTAAAAT	GCATCAAACGCTATTGATTGCAATATAGCT	Not match with any phage	428	36	30
	429	GTTTTAGTCCCTTTTTAAATTTCTTTATGGTAAAAT	GAAGATGAGGTTGCGGGTTTAATAACGACG	Not match with any phage	494	36	30
	495	GTTTTAGTCCCTTTTTAAATTTCTTTATGGTAAAAT	AATACTTTAAGAAGTATTACAAAAAAAGAT	Campylobacter phage CJIE4-5	560	36	30
	561	GTTTTAGTCCCTTTTTAAATTTCTTTATGGTAAAAT			596	36
75	163	TTTTTAGTCCCTTTTTAAATTTCTTTATGGTAAAAT	GCTTTAGGAAATGCTTTAAAACGCTTTGGA	Campylobacter phage DA10	228	36	30
	229	GTTTTAGTCCCTTTTTAAATTTCTTTATGGTAAAAT	TATGAGTTATCAAGTTTTTGTTTTTAATAA	Campylobacter phage DA10	294	36	30
	295	GTTTTAGTCCCTTTTTAAATTTCTTTATGGTAAAAT	ATTTGCAAGGTATATAAAAAATTTGATTTT	Campylobacter phage DA10	360	36	30
	361	GTTTTAGTCCCTTTTTAAATTTCTTTATGGTAAAAT	GCATCAAACGCTATTGATTGCAATATAGCT	Not match with any phage	426	36	30
	427	GTTTTAGTCCCTTTTTAAATTTCTTTATGGTAAAAT	GAAGATGAGGTTGCGGGTTTAATAACGACG	Not match with any phage	492	36	30
	493	GTTTTAGTCCCTTTTTAAATTTCTTTATGGTAAAAT	AATACTTTAAGAAGTATTACAAAAAAAGAT	Campylobacter phage CJIE4-5	558	36	30
	559	GTTTTAGTCCCTTTTTAAATTTCTTTATGGTAAAAT			594	36
76	166	TATTTTAGTCCCTTTTTAAATTTCTTTATGGTAAAATA	CTTCCCCTGTTGATGATGGCAGTTATAG	Campylobacter phage DA10	231	38	28
	232	AGTTTTAGTCCCTTTTTAAATTTCTTTATGGTAAAATA	GTTTTATTATAGCGAGACATAGCCCACC	Campylobacter phage DA10	297	38	28
	298	AGTTTTAGTCCCTTTTTAAATTTCTTTATGGTAAAATA	ACTTTGGAAAAGACTAAGAATGATTTAA	Campylobacter phage DA10	363	38	28
	364	AGTTTTAGTCCCTTTTTAAATTTCTTTATGGTAAAATA			402	38
77	163	TTTTTAGTCCCTTTTTAAATTTCTTTATGGTAAAATG	CTTTAGGAAATGCTTTAAAACGCTTTGGA	Campylobacter phage DA10	228	37	29
	229	GTTTTAGTCCCTTTTTAAATTTCTTTATGGTAAAATA	ATACTTTAAGAAGTATTACAAAAAAAGAT	Campylobacter phage DA10	294	37	29
	295	GTTTTAGTCCCTTTTTAAATTTCTTTATGGTAAAATA			331	37
78	164	TTTTTAGTCCCTTTTTAAATTTCTTTATGGTAAAATG	CTTTAGGAAATGCTTTAAAACGCTTTGGA	Campylobacter phage DA10	229	37	29
	230	GTTTTAGTCCCTTTTTAAATTTCTTTATGGTAAAATA	ATACTTTAAGAAGTATTACAAAAAAAGAT	Campylobacter phage DA10	295	37	29
	296	GTTTTAGTCCCTTTTTAAATTTCTTTATGGTAAAATA			332	37
79	162	TTTTTAGTCCCTTTTTAAATTTCTTTATGGTAAAATG	CTTTAGGAAATGCTTTAAAACGCTTTGGA	Campylobacter phage DA10	227	37	29
	228	GTTTTAGTCCCTTTTTAAATTTCTTTATGGTAAAATA	ATACTTTAAGAAGTATTACAAAAAAAGAT	Campylobacter phage DA10	293	37	29
	294	GTTTTAGTCCCTTTTTAAATTTCTTTATGGTAAAATA			330	37
80	169	ATTTTAGTCCCTTTTTAAATTTCTTTATGGTAAAAT	TCCATTCTCATGAAATATTTAGCCATTATT	Not match with any phage	234	36	30
	235	ATTTTAGTCCCTTTTTAAATTTCTTTATGGTAAAAT	TGAAATTCATAATATAGAGTATGAGGCAAA	Campylobacter phage DA10	300	36	30
	301	ATTTTAGTCCCTTTTTAAATTTCTTTATGGTAAAAT			336	36
81	170	ATTTTAGTCCCTTTTTAAATTTCTTTATGGTAAAAT	TCCATTCTCATGAAATATTTAGCCATTATT	Not match with any phage	235	36	30
	236	ATTTTAGTCCCTTTTTAAATTTCTTTATGGTAAAAT	TGAAATTCATAATATAGAGTATGAGGCAAA	Campylobacter phage DA10	301	36	30
	302	ATTTTAGTCCCTTTTTAAATTTCTTTATGGTAAAAT			337	36
82	168	ATTTTAGTCCCTTTTTAAATTTCTTTATGGTAAAAT	TTATAATCGAAAAAAGAGAGCATTACACTA	Not match with any phage	233	36	30
	234	GTTTTAGTCCCTTTTTAAATTTCTTTATGGTAAAAT	ACCAAAAAGTGATAATCTTGCTTTTGGTAG	Campylobacter phage DA10	299	36	30
	300	GTTTTAGTCCCTTTTTAAATTTCTTTATGGTAAAAT	TATGGCAGTTTTTAAAAGAGCTTGGCGCTT	Campylobacter phage DA10	365	36	30
	366	GTTTTAGTCCCTTTTTAAATTTCTTTATGGTAAAAT			401	36
83	168	ATTTTAGTCCCTTTTTAAATTTCTTTATGGTAAAAT	TTATAATCGAAAAAAGAGAGCATTACACTA	Not match with any phage	233	36	30
	234	GTTTTAGTCCCTTTTTAAATTTCTTTATGGTAAAAT	ACCAAAAAGTGATAATCTTGCTTTTGGTAG	Campylobacter phage DA10	299	36	30
	300	GTTTTAGTCCCTTTTTAAATTTCTTTATGGTAAAAT	TATGGCAGTTTTTAAAAGAGCTTGGCGCTT	Campylobacter phage DA10	365	36	30
	366	GTTTTAGTCCCTTTTTAAATTTCTTTATGGTAAAAT			401	36
84	168	TATTTTAGTCCCTTTTTAAATTTCTTTATGGTAAAAT	TGATTGAAGTGTAGTAAAGGCTGTAGCAC	Campylobacter phage DA10	233	37	29
	234	TGTTTTAGTCCCTTTTTAAATTTCTTTATGGTAAAAT	TATACTCTAAAGGCTCTCCCTCCCACACG	Campylobacter phage DA10	299	37	29
	300	TGTTTTAGTCCCTTTTTAAATTTCTTTATGGTAAAAT			336	37
85	168	GTTTTAGTCCCTTTTTAAATTTCTTTATGGTAAAAT	TTTCCAAAGTTTCATTAGTTGAATTTAACT	Campylobacter phage DA10	233	36	30
	234	GTTTTAGTCCCTTTTTAAATTTCTTTATGGTAAAAT	AGGATATTTTGCTCAATCTGATGATGGCAC	Campylobacter phage DA10	299	36	30
	300	GTTTTAGTCCCTTTTTAAATTTCTTTATGGTAAAAT	TTGATTTTAGGATTTGGGATAATAAATATA	Campylobacter phage CP39	365	36	30
	366	GTTTTAGTCCCTTTTTAAATTTCTTTATGGTAAAAT	TTCAAATATAAATTATTGCTGGGTGGAGGA	Campylobacter phage DA10	431	36	30
	432	GTTTTAGTCCCTTTTTAAATTTCTTTATGGTAAAAT			467	36
86	168	GTTTTAGTCCCTTTTTAAATTTCTTTATGGTAAAAT	TTTCCAAAGTTTCATTAGTTGAATTTAACT	Campylobacter phage DA10	233	36	30
	234	GTTTTAGTCCCTTTTTAAATTTCTTTATGGTAAAAT	AGGATATTTTGCTCAATCTGATGATGGCAC	Campylobacter phage DA10	299	36	30
	300	GTTTTAGTCCCTTTTTAAATTTCTTTATGGTAAAAT	TTGATTTTAGGATTTGGGATAATAAATATA	Campylobacter phage CP39	365	36	30
	366	GTTTTAGTCCCTTTTTAAATTTCTTTATGGTAAAAT	TTCAAATATAAATTATTGCTGGGTGGAGGA	Campylobacter phage DA10	431	36	30
	432	GTTTTAGTCCCTTTTTAAATTTCTTTATGGTAAAAT			467	36

## Sheet: Sayfa2
Identified Origin
Not match with any phage
Campylobacter phage DA10
Campylobacter phage CJIE4-5
Campylobacter phage CP39
C. jejuni RM1285
Not match with any phage
